# Supplementary material for: Genomic regions associated with stripe rust resistance against the Egyptian race revealed by genome-wide association study
Source: BMC Plant Biol. 2021 Jan 14;21:42. doi: 10.1186/s12870-020-02813-6 (PMC7809828; doi:10.1186/s12870-020-02813-6)
Supplement: Supplementary file 3 — Additional file 3: Supplementary Table 1. list of the genotypes used in this study, country which they are belong to, USDA_ARS Iss and their sub-population. (.exe). Supplementary Table 2. Genome-wide association study of stripe rust resistance using the general linear model + population structure (GLM + PC) for the 2019 experiment (.exe). Supplementary Table 3. Genome-wide association study of stripe rust resistance using the general linear model + population structure (GLM + PC) for the 2020 experiment (.exe). Supplementary Table 4. significant DArT markers associated with stripe rust resistance in 2019 using single marker analysis (SMA) (.exe). Supplementary Table 5. significant DArT markers associated with stripe rust resistance in 2020 using single marker analysis (SMA). (.exe). Supplementary Table 6. Linkage disequilibrium between the significant SNPs and DArT markers on chromosomes 2A and 4A. (.exe) [file 12870_2020_2813_MOESM3_ESM.xlsx]

## Sheet: genotype list
Supplementary table 1. list of the genotypes used in this study, country which they are belong to, USDA_ARS Iss and their sub-population
Subpopulation	Genotype name	Country	USDA_ARS ID
Pop 1	MISR1	Egypt
Pop 1	SIDS12	Egypt
Pop 1	SAKHA93	Egypt
Pop 1	SAKHA94	Egypt
Pop 1	Gimmeiza-07	Egypt
Pop 1	GIMMIZA9	Egypt
Pop 1	GIMMIZA10	Egypt
Pop 1	Gimmeiza-12	Egypt
Pop 1	Shandweel-1	Egypt
Pop 1	GIMMIZA11	Egypt
Pop 1	SIDS13	Egypt
Pop 1	LMPG-6	Unknown
Pop 1	Little Club	Unknown
Pop 1	Debra-1	Unknown
Pop 1	57	Afghanistan	PI_134128
Pop 1	Bindawarra	Australia	PI_464645
Pop 1	Laura	Canada	PI_518648
Pop 1	LRS-1F193	Canada	PI_552987
Pop 1	78M-352-001-001	Canada	PI_556465
Pop 1	Preston	Canada	Cltr_3328
Pop 1	4453/31	Germany	PI_115838
Pop 1	Janetzkie Somerwizen	Germany	PI_191600
Pop 1	MG 27967	Greece	PI_469080
Pop 1	MG 27973	Greece	PI_469085
Pop 1	MG 27981	Greece	PI_469093
Pop 1	IWA8606158	Iran	PI_623509
Pop 1	Pirotriks 28	Kazakhstan	PI_438967
Pop 1	Pavlodarskaja I	Kazakhstan	PI_438966
Pop 1	Kzyl Bas	Kazakhstan	PI_393970
Pop 1	Al'borubrum 50	Kazakhstan	PI_438961
Pop 1	Grekum 105	Kazakhstan	PI_438962
Pop 1	Karabalykskaya 92	Kazakhstan	PI_639458
Pop 1	Equator KTI	Kenya	PI_191638
Pop 1	Rhodesian Sabanero	Kenya	PI_230202
Pop 1	Kenya Governor	Kenya	PI_237655
Pop 1	Rhodesian Sabanero	Kenya	PI_237658
Pop 1	R64	Kenya	PI_238391
Pop 1	1372	Morocco	PI_525434
Pop 1	1116	Morocco	PI_559967
Pop 1	1254	Morocco	PI_525318
Pop 1	1127	Morocco	PI_525280
Pop 1	1130	Morocco	PI_525282
Pop 1	1004b	Morocco	PI_525211
Pop 1	1137	Morocco	PI_525283
Pop 1	Boudahaika	Morocco	PI_410909
Pop 1	1359	Morocco	PI_525326
Pop 1	36	Saudi Arabia	PI_145723
Pop 1	15039	Saudi Arabia	PI_574347
Pop 2	Line E	Unknown
Pop 2	Morocco	Unknown
Pop 2	26.528	Afghanistan	Cltr_15314
Pop 2	732	Afghanistan	PI_366667
Pop 2	756	Afghanistan	PI_366685
Pop 2	Bahri Sirhosha	Afghanistan	PI_347110
Pop 2	419	Afghanistan	PI_366566
Pop 2	110	Afghanistan	PI_220127
Pop 2	13122	Afghanistan	PI_212632
Pop 2	4617	Afghanistan	PI_135048
Pop 2	Sudani	Algeria	PI_542675
Pop 2	93-11-14-2-2	Canada	PI_630979
Pop 2	ELS 6404-63-4	Ethiopia	Cltr_14607
Pop 2	IWA8600064	Iran	PI_62309
Pop 2	IWA8613474	Iran	PI_626260
Pop 2	1668	Iran	PI_222677
Pop 2		Iran	PI_202828
Pop 2	IWA8610524	Iran	PI_625253
Pop 2	IWA8608569	Iran	PI_624578
Pop 2	15	Iran	PI_381963
Pop 2	Gandum	Iran	PI_137758
Pop 2	5401	Iran	PI_243679
Pop 2	IWA8610827	Iran	PI_625330
Pop 2	IWA8609175	Iran	PI_624934
Pop 2	IWA8614379	Iran	PI_626588
Pop 2	IWA8600037	Iran	PI_623086
Pop 2	Meskren	Kazakhstan	PI_262667
Pop 2	Krasnaja Zvezda	Kazakhstan	PI_372134
Pop 2	1162	Morocco	PI_525295
Pop 2	1054a	Morocco	PI_525246
Pop 2	1066	Morocco	PI_525253
Pop 2	1018b	Morocco	PI_525219
Pop 2	1018d	Morocco	PI_525221
Pop 2	Kule	Oman	PI_532249
Pop 2	Mufsegha	Oman	PI_532255
Pop 2	Kule	Oman	PI_532259
Pop 2	Kule	Oman	PI_532260
Pop 2	Musane	Oman	PI_532263
Pop 2	Kule	Oman	PI_532269
Pop 2	Musane	Oman	PI_532272
Pop 2	Baladi	Saudi Arabia	Cltr_15140
Pop 2	Maiah	Saudi Arabia	Cltr_15142
Pop 2	6-month wheat	Saudi Arabia	PI_145718
Pop 2	Gerbya	Saudi Arabia	PI_261822
Pop 2		Saudi Arabia	PI_343715
Pop 2	Hmira	Tunisia	Cltr_15434
Pop 3	Beni Swief-1	Egypt
Pop 3	Beni Swief-4	Egypt
Pop 3	Beni Swief-5	Egypt
Pop 3	Beni Swief-7	Egypt
Pop 3	Sohag-3	Egypt
Pop 3	Sohag-5	Egypt
Pop 3	Rusty	Unknown
Pop 3	Svevo	Unknown
Pop 3	Musane	Oman	PI_532264

## Sheet: significant SNPs 2019
Table 2. Genome-wide association study of stripe rust resistance using the general linear model + population structure (GLM + PC) for the 2019 experiment
Marker	Chr	Pos	p value	R2	Target allele	allele effect
S1A_12821365	1A	12821365	0.000593	17.843	C	-33.626
S1B_135248461	1B	135248461	0.000233	13.063	T	55.1937
S1B_135248462	1B	135248462	0.000233	13.063	A	-55.194
S1B_457866340	1B	457866340	0.00035	12.082	C	-39.238
S1B_458325630	1B	458325630	0.000531	10.257	G	-34.764
S1B_558913575	1B	558913575	0.000558	11.073	G	-40.9074
S2A_16067928	2A	16067928	0.000665	11.173	G	-46.3561
S2A_16881495	2A	16881495	6.44e-05	14.186	C	-55.174
S2A_9121999	2A	9121999	0.000856	23.236	T	-37.4278
S4A_657492521	4A	657492521	0.000559	11.448	G	-40.5114
S4A_658066117	4A	658066117	0.000942	11.33	G	-41.5556
S4A_658402828	4A	658402828	0.000513	11.033	A	-55.964
S5A_613703228	5A	613703228	0.000416	10.187	A	-59.045
SUN_304227260	UN	304227260	0.000309	26.016	A	-38.957

## Sheet: Significant SNPs 2020
Table 3. Genome-wide association study of stripe rust resistance using the general linear model + population structure (GLM + PC) for the 2020 experiment
Marker	Chr	Pos	p value	R2	Target allele	allele effect
S1A_22661606	1A	22661606	0.000537	14.783	A	-40.57
S1A_22661624	1A	22661624	0.000537	14.783	G	-40.57
S1A_574845603	1A	574845603	0.000893	13.436	C	-25.37
S1A_50776307	1A	50776307	0.000927	14.285	T	-35.37
S1B_540187539	1B	540187539	0.000133	21.571	G	-32.47
S1B_540187567	1B	540187567	0.000133	21.571	A	-32.47
S1B_603604697	1B	603604697	0.000558	28.079	G	-40.15
S1B_645623488	1B	645623488	0.000919	14.278	G	-42.35
S1B_645623494	1B	645623494	0.000919	14.278	G	-42.35
S1B_644598814	1B	644598814	0.000929	13.662	C	-21.26
S1D_20702062	1D	20702062	0.000198	17.158	T	-57.55
S2A_16067928	2A	16067928	6.4e-07	29.893	G	-53.5
S2A_16881495	2A	16881495	0.000507	14.264	C	-42.3
S2A_9121999	2A	9121999	0.000587	30.753	T	-32.78
S2B_154485733	2B	154485733	9.28e-05	20.288	G	-30.77
S2B_154485743	2B	154485743	9.28e-05	20.288	G	-30.77
S2B_662373640	2B	662373640	0.00017	15.783	T	-23.81
S2B_8311059	2B	8311059	0.000235	15.274	T	-27.52
S2B_153706598	2B	153706598	0.000266	14.32	A	-26.94
S2B_153706633	2B	153706633	0.000266	14.32	A	-26.94
S2B_153241674	2B	153241674	0.000396	14.305	G	-26.51
S2B_80121186	2B	80121186	0.000399	15.014	A	-61.38
S2B_661452850	2B	661452850	0.000503	15.255	C	-25.09
S3A_747926676	3A	747926676	8.31e-05	30.327	C	-42.82
S3B_793373199	3B	793373199	0.000448	24.354	C	-25.46
S4A_657492521	4A	657492521	1.67e-05	21.96	G	-41.6
S4A_658402828	4A	658402828	4.55e-05	19.351	A	-65.02
S4A_625246035	4A	625246035	0.000213	23.465	G	-39.07
S4A_731401272	4A	731401272	0.000475	17.912	C	-40.84
S4A_731401276	4A	731401276	0.000475	17.912	G	-40.84
S4A_731401301	4A	731401301	0.000475	17.912	G	-40.84
S4A_656757223	4A	656757223	0.000879	14.029	C	-52.37
S4B_611852876	4B	611852876	0.000329	16.535	A	-40.99
S4D_506405462	4D	506405462	0.000576	25.235	A	-34.62
S5A_472767703	5A	472767703	0.000417	17.961	G	-26.5
S5A_617920658	5A	617920658	0.000736	14.435	G	29.77
S5A_631669688	5A	631669688	0.000975	14.24	C	-22.4
S5B_707477391	5B	707477391	0.000351	13.904	T	42.05
S6A_554844974	6A	554844974	0.000161	25.824	A	-27.56
S6A_48510075	6A	48510075	0.000339	20.237	A	-40.97
S6A_48510083	6A	48510083	0.000339	20.237	A	-40.97
S6A_48510084	6A	48510084	0.000339	20.237	T	-40.97
S6A_466665065	6A	466665065	0.000966	13.853	T	-1.18
S6B_42318119	6B	42318119	0.000862	12.577	G	-26.82
S6B_42318146	6B	42318146	0.000862	12.577	T	-26.82
S6D_9054273	6D	9054273	0.00021	15.581	C	-52.47
S7A_1713851	7A	1713851	0.000426	13.782	C	-44.06
S7A_108215622	7A	108215622	0.000846	12.154	C	-18.48
S7A_108215624	7A	108215624	0.000846	12.154	A	-18.48
S7A_108215749	7A	108215749	0.000981	12.052	A	-19.59
S7B_44874011	7B	44874011	0.000303	25.535	G	-35.97
SUN_124647183	UN	124647183	0.000127	22.028	C	-43.93
SUN_124647192	UN	124647192	0.000144	21.733	G	-44.65
SUN_124647199	UN	124647199	0.000144	21.733	G	-44.65
SUN_124647200	UN	124647200	0.000144	21.733	G	-43.65
SUN_330460802	UN	330460802	0.000756	13.984	G	40.59

## Sheet: Significant DArT marker 2019
Table 4. significant DArT markers associated with stripe rust resistance in 2019 using single marker analysis (SMA)
DArT marker	chromosome	P value	F value	R2	allele effect
WPT-3921	3B	0.00146558	7.21541	12.154	31.1
WPT-665480	1D	0.0111787	4.81408	5.953	21
WPT-4676	1A	0.0154361	4.44612	3.429	13.4
WPT-0493	7D	0.0168295	6.01109	8.233	27.7
WPT-8006	6A	0.0248722	3.90869	10.545	24.5
WPT-0827	1A	0.028026	3.77541	2.719	-17.89
WPT-5857	4A	0.0363448	3.48689	9.391	-22.56
WPT-0365	3B	0.0376094	3.4491	5.387	-18.87
WPT-8960	1D	0.042763	4.26562	5.986	-13.31
WPT-7619	2B	0.044908	3.25372	1.399	11.7
WPT-3132	2B	0.045413	3.24144	2.543	-12.13
WPT-743269	7D	0.046529	3.21479	0.146	0.38
WPT-6709	1A	0.0484523	3.17037	0.0233	0.29

## Sheet: Significant DArT markers 2020
Table 5. significant DArT markers associated with stripe rust resistance in 2020 using single marker analysis (SMA)
DArT marker	chromosome	P value	F value	R2	allele effect
WPT-665480	UN	0.000625074	8.40099	10.225	19.5
WPT-2206	1D	0.00525859	8.40055	10.684	16.9
WPT-8015	6B	0.00585803	5.62359	0.271	-2.42
WPT-377500	UN	0.00616171	5.5633	0.286	2.67
WPT-5168	5B	0.0101819	4.96985	12.772	21.9
WPT-7614	3B	0.0150253	4.51708	7.298	-15.39
WPT-665330	2A	0.0159624	4.44723	11.606	18
WPT-8449	5B	0.0216094	4.09971	8.502	-14.65
WPT-8059	6B	0.023601	5.40001	8.999	-18.67
TPT-8937	2A	0.0256644	5.24035	9.64	16.3
WPT-5857	4A	0.0272253	3.83707	15.752	-19.94
WPT-0694	2B	0.032279	4.80826	7.377	-13.89
WPT-1655	3A	0.0364231	4.58352	7.231	-14.14
WPT-0493	7D	0.0372927	4.53986	6.824	17.3
WPT-1353	3A	0.0379504	3.46314	5.559	-12.17
WPT-667485	2A	0.0405743	3.38839	9.473	16.8
WPT-8460	2B	0.0430505	3.3223	2.507	-8.12
TPT-6495	5A	0.0439314	3.29973	0.107	1.68
WPT-5172	4A	0.0439551	3.29913	2.403	7.18
WPT-0231	7D	0.0448926	3.27563	3.963	10.1
WPT-665036	6A	0.0493058	3.17144	11.4	19.5
WPT-5514	5B	0.0496983	3.16264	9.685	-16.57

## Sheet: R2 bet sig.DArT&SNPs
Table 6. Linkage disequilibrium between the significant SNPs and DArT markers on chromosomes 2A and 4A
	S2A_9121999	S2A_16067928
S2A_9121999
S2A_16067928	0.0684473
S2A_16881495	0.146667	0.646766
	WPT-5857	S4A_657492521
WPT-5857
S4A_657492521	0.272311
S4A_658402828	0.0634921	0.505348
